# Supplementary material for: Genomes of the Mouse Collaborative Cross
Source: Genetics. 2017 Jun 6;206(2):537–56. doi: 10.1534/genetics.116.198838 (PMC5499171; doi:10.1534/genetics.116.198838)
Supplement: Supplementary file 11 [file 537TableS1.xlsx]

## Sheet: Sheet1
Abbreviation	Full Name
A	A/J haplotype
AA	A/J diplotype
BAM	binary alignment map
B	C57BL/6J haplotype
BB	C57BL/6J diplotype
BWA	Burrows-Wheeler aligner
C	129S1/SvlmJ haplotype
CC	129S1/SvlmJ diplotype
CC	Collaborative Cross
Ct	Cycle threshold
CCxxx/yyy	CC strain xxx = strain number / yyy = identifiers of initial breeding site and current maintained breeding site
D	NOD/ShiLtJ haplotype
DD	NOD/ShiLtJ diplotype
DO	Diversity Outbred
E	NZO/HILtJ haplotype
EE	NZO/HILtJ diplotype
ENA	European Nucleotide Archive
F	CAST/EiJ haplotype
FF	CAST/EiJ diplotype
GATK	Genome Analysis Tool Kit
Geni	Geniad Llc
G	PWK/PhJ haplotype
GG	PWK/PhJ diplotype
GigaMUGA	3rd generation of the Mouse Universal Genotyping Array (approx 140K markers)
H	WSB/EiJ haplotype
HH	WSB/EiJ diplotype
HMM	Hidden-Markov Model
HQ	high quality variants
HQHom	high quality and homozygous in at least one animal
IBD	identity by descent
MAD	Median absolute deviation
MegaMUGA	2nd generation of the Mouse Universal Genotyping Array (approx 77K markers)
MGP	Mouse Genomes Project (Sanger Institute)
MNP	multiple nucleotide polymorphism
MPP	multiparent population
MRCA	most recent common ancestor
msBWTs	multi-string Burrows-Wheeler transforms
MUGA	1st generation of the Mouse Universal Genotyping Array (approx 7K markers)
ORNL	Oak Ridge National Laboratory
preCC	partially inbred CC mice (during the inbreeding process of the CC lines)
RI	recombinant inbred
SNP	single nucleotide polymorphism
SSR	simple sequence repeats
Tau	Tel Aviv University, Israel
TRD	transmision ratio distortion
Unc	University of North Carolina
VCF	Variant calling fomat
