# Supplementary material for: Genomes of the Mouse Collaborative Cross
Source: Genetics. 2017 Jun 6;206(2):537–56. doi: 10.1534/genetics.116.198838 (PMC5499171; doi:10.1534/genetics.116.198838)
Supplement: Supplementary file 12 [file 537TableS3.xlsx]

## Sheet: mapped_loci.csv
trait	chr	bp	bp_lo	bp_hi	cM	lod	A	B	C	D	E	F	G	H
chr1_GL456210_random	chr1	85944096	82880356	86712806	44.174	32.2334	4.22361	4.27897	4.346	1.8455	4.24484	9.09013	1.88056	4.87769
chr1_GL456211_random	chr1	85838859	82876349	90952034	44.1739	29.0819	4.40852	4.85625	4.99809	1.34478	4.87103	6.95943	1.87113	4.97942
chr1_GL456212_random	chr1	85838859	82880356	90952034	44.1739	29.6767	5.6927	6.75623	6.9754	1.93935	6.81049	9.53114	2.64583	7.11441
chr1_GL456213_random	NA	NA	NA	NA	NA	NA	NA	NA	NA	NA	NA	NA	NA	NA
chr1_GL456221_random	chr1	85838859	84142411	89595321	44.1739	35.4199	3.20042	5.26677	5.46352	1.32747	5.33172	6.85478	1.718	5.53023
chr4_GL456216_random	NA	NA	NA	NA	NA	NA	NA	NA	NA	NA	NA	NA	NA	NA
chr4_GL456350_random	NA	NA	NA	NA	NA	NA	NA	NA	NA	NA	NA	NA	NA	NA
chr4_JH584292_random	chr4	156254732	154808331	156254732	89.0957	20.9121	2.49508	4.17275	1.97771	3.35516	2.71998	4.14528	4.3145	8.19911
chr4_JH584293_random	NA	NA	NA	NA	NA	NA	NA	NA	NA	NA	NA	NA	NA	NA
chr4_JH584294_random	NA	NA	NA	NA	NA	NA	NA	NA	NA	NA	NA	NA	NA	NA
chr4_JH584295_random	NA	NA	NA	NA	NA	NA	NA	NA	NA	NA	NA	NA	NA	NA
chr5_GL456354_random	chr5	95872596	92676034	96560960	47.5286	42.6764	2.05608	2.17658	1.28179	0.804512	2.15823	0.522733	0.645724	1.17499
chr5_JH584296_random	chr5	95872596	92708131	95952141	47.5286	47.9938	1.70022	1.85785	0.296189	0.732008	1.83681	0.384727	0.490607	0.410177
chr5_JH584297_random	chr5	95872596	92708131	96410103	47.5286	48.5324	1.83571	2.01218	0.274646	0.612679	1.98224	0.2734	0.331731	0.609879
chr5_JH584298_random	chr5	95872596	92676034	96521569	47.5286	47.2963	2.02472	2.17529	0.465043	0.308969	2.15748	0.273086	0.326718	0.912777
chr5_JH584299_random	chr5	95872596	92708131	96521569	47.5286	49.0636	2.22959	2.37096	1.23659	0.604278	2.34598	0.319666	0.333511	1.00541
chr7_GL456219_random	NA	NA	NA	NA	NA	NA	NA	NA	NA	NA	NA	NA	NA	NA
chrUn_GL456239	NA	NA	NA	NA	NA	NA	NA	NA	NA	NA	NA	NA	NA	NA
chrUn_GL456359	chr4	156233721	156196088	156254732	89.0836	35.7168	2.79199	2.60973	1.90315	3.00629	2.37273	1.53308	2.26562	9.78828
chrUn_GL456360	chr15	103176510	102229921	103654081	58.5684	38.223	1.96242	1.99467	2.01304	1.93452	1.98704	2.05605	0.775526	1.98795
chrUn_GL456366	chr15	103106778	102229921	103654081	58.4592	24.6334	1.9625	1.96662	2.02505	1.85292	1.9918	1.70145	1.27615	1.97764
chrUn_GL456367	NA	NA	NA	NA	NA	NA	NA	NA	NA	NA	NA	NA	NA	NA
chrUn_GL456368	chr4	147841338	144901269	147969187	78.9541	47.5211	3.04733	3.11875	6.01811	12.1303	5.61648	7.72163	7.17015	6.37998
chrUn_GL456370	NA	NA	NA	NA	NA	NA	NA	NA	NA	NA	NA	NA	NA	NA
chrUn_GL456372	chr1	89683353	82268759	91003529	45.2971	17.0929	2.68171	2.51416	2.6032	3.68824	2.52948	2.41412	4.34001	2.55042
chrUn_GL456378	chr4	147841338	144901269	147969187	78.9541	43.723	3.85905	4.1166	5.26823	9.25071	4.3292	4.41618	5.48551	5.0715
chrUn_GL456379	NA	NA	NA	NA	NA	NA	NA	NA	NA	NA	NA	NA	NA	NA
chrUn_GL456381	NA	NA	NA	NA	NA	NA	NA	NA	NA	NA	NA	NA	NA	NA
chrUn_GL456382	NA	NA	NA	NA	NA	NA	NA	NA	NA	NA	NA	NA	NA	NA
chrUn_GL456383	chr2	3613854	3164247	8093040	2.0527	15.166	31.0053	38.0153	29.3072	31.1952	49.8296	56.8708	25.1851	33.007
chrUn_GL456385	chr13	3888200	3007137	10972693	2.1745	35.7829	2.0101	2.2312	1.94522	2.26431	2.0848	0.174863	5.21891	1.91603
chrUn_GL456387	NA	NA	NA	NA	NA	NA	NA	NA	NA	NA	NA	NA	NA	NA
chrUn_GL456389	NA	NA	NA	NA	NA	NA	NA	NA	NA	NA	NA	NA	NA	NA
chrUn_GL456390	NA	NA	NA	NA	NA	NA	NA	NA	NA	NA	NA	NA	NA	NA
chrUn_GL456392	NA	NA	NA	NA	NA	NA	NA	NA	NA	NA	NA	NA	NA	NA
chrUn_GL456393	NA	NA	NA	NA	NA	NA	NA	NA	NA	NA	NA	NA	NA	NA
chrUn_GL456394	chr2	3182308	3164247	24451236	1.7763	11.4908	5.48486	7.96584	5.55126	5.71072	5.22485	5.30607	13.6942	5.09661
chrUn_GL456396	NA	NA	NA	NA	NA	NA	NA	NA	NA	NA	NA	NA	NA	NA
chrUn_JH584304	NA	NA	NA	NA	NA	NA	NA	NA	NA	NA	NA	NA	NA	NA
chrX_GL456233_random	NA	NA	NA	NA	NA	NA	NA	NA	NA	NA	NA	NA	NA	NA
chrY_JH584300_random	NA	NA	NA	NA	NA	NA	NA	NA	NA	NA	NA	NA	NA	NA
chrY_JH584301_random	NA	NA	NA	NA	NA	NA	NA	NA	NA	NA	NA	NA	NA	NA
chrY_JH584302_random	NA	NA	NA	NA	NA	NA	NA	NA	NA	NA	NA	NA	NA	NA
chrY_JH584303_random	NA	NA	NA	NA	NA	NA	NA	NA	NA	NA	NA	NA	NA	NA
