# Supplementary material for: Genomes of the Mouse Collaborative Cross
Source: Genetics. 2017 Jun 6;206(2):537–56. doi: 10.1534/genetics.116.198838 (PMC5499171; doi:10.1534/genetics.116.198838)
Supplement: Supplementary file 13 [file 537TableS4.xlsx]

## Sheet: Sheet1
Assay	Chromosome	Primer 1	Primer 1 position	Primer 2	Primer 2 position	Primer 3	Primer 3 posistion	Amplicon1-2 (deletion)	Amplicon1-2 (wt)	Amplicon 1-3	Amplicon 3-2
CC026/GeniUnc_chr17:57Mb	17	GGAACCCAGAGTGTCTCATA	57147977	GATGGGATGACTTCGATCTTG	57249032	CTATGAGATGTGGCTCAGTAAG	57148445	514	101055	468	na
CC007/Unc_chr13:53Mb	13	GTGGAGCAAGATGGGTTT	53299681	CAGAAAGCTGCAATGCTATTT	53322507	CCACATGGTATTGTCTGGTATT	53299984	333	22826	303	na
CC055/TauUnc_chr3:133Mb	3	GTTTCGGAGGAACTCAAAGG	132897322	GGCAGAACAGTACCAAGAAG	132944790	GTTCATAGCATATGCGAAGTTAAG	132897763	493	47468	441	na
