# Supplementary material for: Genomes of the Mouse Collaborative Cross
Source: Genetics. 2017 Jun 6;206(2):537–56. doi: 10.1534/genetics.116.198838 (PMC5499171; doi:10.1534/genetics.116.198838)
Supplement: Supplementary file 15 [file 537TableS6.xlsx]

## Sheet: Sheet1
Haplotype	SNPs	Indels	Length	SNPRate	IndelRate
AA	1713	713	21484	0.0797	0.0332
BB	202	532	25322	0.0801	0.021
CC	1939	775	25335	0.0765	0.0306
DD	1935	759	24490	0.079	0.031
EE	1943	833	25387	0.0765	0.0328
FF	1887	3809	14069	0.1341	0.2707
GG	1621	3290	12343	0.1313	0.2665
HH	1839	1149	23450	0.0784	0.049
