# Supplementary material for: Genomes of the Mouse Collaborative Cross
Source: Genetics. 2017 Jun 6;206(2):537–56. doi: 10.1534/genetics.116.198838 (PMC5499171; doi:10.1534/genetics.116.198838)
Supplement: Supplementary file 16 [file 537TableS7.xlsx]

## Sheet: cc055_conserveddomains_npnt-004
Domain source	Start	End	Description	Accession	In Deleted exon?
PANTHER	1	105	-	PTHR24050:SF19	partial
PANTHER	1	105	-	PTHR24050	partial
Gene3D	137	175	-	2.10.25.10	yes
PANTHER	137	609	-	PTHR24050:SF19	yes
PANTHER	137	609	-	PTHR24050	yes
Gene3D	179	228	-	2.10.25.10	yes
Gene3D	229	265	-	2.10.25.10	yes
Superfamily	260	309	-	SSF57196	yes
Gene3D	266	306	-	2.10.25.10	yes
Superfamily	468	609	Concanavalin A-like lectin/glucanase domain	SSF49899	no
Pfam	137	168	EGF-like calcium-binding domain	PF07645	yes
Smart	137	176	EGF-like calcium-binding domain	SM00179	yes
Pfam	217	250	EGF-like calcium-binding domain	PF07645	yes
Smart	217	261	EGF-like calcium-binding domain	SM00179	yes
Pfam	262	301	EGF-like calcium-binding domain	PF07645	yes
Smart	262	302	EGF-like calcium-binding domain	SM00179	yes
Prosite_patterns	137	161	EGF-like calcium-binding, conserved site	PS01187	yes
Prosite_patterns	217	243	EGF-like calcium-binding, conserved site	PS01187	yes
Prosite_patterns	262	288	EGF-like calcium-binding, conserved site	PS01187	yes
Prosite_profiles	73	104	EGF-like domain	PS50026	yes
Smart	76	104	EGF-like domain	SM00181	yes
Prosite_profiles	137	176	EGF-like domain	PS50026	yes
Smart	140	176	EGF-like domain	SM00181	yes
Smart	180	216	EGF-like domain	SM00181	yes
Prosite_profiles	217	261	EGF-like domain	PS50026	yes
Smart	220	261	EGF-like domain	SM00181	yes
Prosite_profiles	262	302	EGF-like domain	PS50026	yes
Smart	265	302	EGF-like domain	SM00181	yes
Prosite_patterns	92	103	EGF-like, conserved site	PS00022	yes
Prosite_patterns	92	103	EGF-like, conserved site	PS01186	yes
Prosite_patterns	161	175	EGF-like, conserved site	PS01186	yes
Prosite_patterns	288	301	EGF-like, conserved site	PS01186	yes
Prosite_patterns	152	163	EGF-type aspartate/asparagine hydroxylation site	PS00010	yes
Prosite_patterns	234	245	EGF-type aspartate/asparagine hydroxylation site	PS00010	yes
Prosite_patterns	279	290	EGF-type aspartate/asparagine hydroxylation site	PS00010	yes
Superfamily	137	251	Growth factor receptor cysteine-rich domain	SSF57184	yes
Smart	465	609	MAM domain	SM00137	no
Prosite_profiles	468	609	MAM domain	PS50060	no
Pfam	470	609	MAM domain	PF00629	no
